# Supplementary material for: Raman and SERS Spectra of Human Myelin Basic Protein in Cerebrospinal Fluid
Source: Nanomaterials (Basel). 2026 May 12;16(10):594. doi: 10.3390/nano16100594 (PMC13209463; doi:10.3390/nano16100594)
Supplement: Supplementary file 1 [file nanomaterials-16-00594-s001.zip]

Archive with 1 entries (1 files):
- nanomaterials-4308461-supplementary.pdf
